# Supplementary material for: Contribution of common and rare variants to bipolar disorder susceptibility in extended pedigrees from population isolates
Source: Transl Psychiatry. 2020 Feb 24;10:74. doi: 10.1038/s41398-020-0758-1 (PMC7039961; doi:10.1038/s41398-020-0758-1)
Supplement: Supplementary file 2 — Supplementary Table 6 [file 41398_2020_758_MOESM2_ESM.xlsx]

## Sheet: Sheet1
Gene	CNS	GWAS	Linkage
A1BG	1	0	0
A2BP1	1	0	0
A2LD1	1	0	0
A2M	1	0	0
A2ML1	1	0	0
A4GNT	1	0	0
AAAS	1	0	0
AACS	1	0	0
AADACL3	1	0	0
AAGAB	1	0	0
AAK1	1	0	0
AARS	1	0	0
AARS2	1	0	0
AARSD1	1	0	0
AASDH	1	0	0
AATF	1	0	0
AATK	1	0	0
AB231705	1	0	0
ABAT	1	0	0
ABCA1	1	0	0
ABCA11P	1	0	0
ABCA12	1	0	0
ABCA13	1	0	0
ABCA2	1	0	0
ABCA3	1	0	0
ABCA4	1	0	0
ABCA7	1	0	0
ABCA8	1	0	0
ABCA9	1	0	0
ABCB10	1	0	0
ABCB6	1	0	0
ABCB8	1	0	0
ABCB9	1	0	0
ABCC1	1	0	0
ABCC10	1	0	0
ABCC12	1	0	0
ABCC5	1	0	0
ABCC6	1	0	0
ABCC8	1	0	0
ABCD4	1	0	0
ABCF1	1	0	1
ABCF2	1	0	0
ABCF3	1	0	0
ABCG1	1	0	0
ABCG4	1	0	0
ABCG5	1	0	0
ABCG8	1	0	0
ABHD10	1	0	0
ABHD11	1	0	0
ABHD14A	1	0	0
ABHD14B	1	0	0
ABHD15	1	0	0
ABHD2	1	0	0
ABHD6	1	0	0
ABHD8	1	0	0
ABI3	1	0	0
ABI3BP	1	0	0
ABL1	1	0	0
ABL2	1	0	0
ABLIM1	1	0	0
ABLIM2	1	0	0
abParts	1	0	0
ABR	1	0	0
ABRA	1	0	0
ABT1	1	0	0
ABTB1	1	0	0
AC003075	1	0	0
AC005253	1	0	0
AC008686	1	0	0
AC009948	1	0	0
AC010746	1	0	0
AC010761	1	0	0
AC018647	1	0	0
AC027601	1	0	0
AC068535	1	0	0
AC073934	1	0	0
AC092295	1	0	0
AC097467	1	0	0
AC099344	1	0	0
AC104801	1	0	0
AC107057	1	0	0
AC110084	0	1	0
ACACA	1	0	0
ACACB	1	0	0
ACAD10	1	0	0
ACAD8	1	0	0
ACAD9	1	0	0
ACADL	1	0	0
ACAN	1	0	0
ACAP3	1	0	0
ACAT1	1	0	0
ACBD5	1	0	0
ACCN4	1	0	0
ACCS	1	0	0
ACD	1	0	0
ACE	1	0	0
ACIN1	1	0	0
ACLY	1	0	0
ACN9	1	0	0
ACO1	1	0	0
ACO2	1	0	0
ACOT11	1	0	0
ACOT2	1	0	0
ACOT4	1	0	0
ACOX2	1	0	0
ACOX3	1	0	0
ACOXL	1	0	0
ACP6	1	0	0
ACPL2	1	0	0
ACPP	1	0	0
ACPT	1	0	0
ACRBP	1	0	0
ACSBG1	1	0	0
ACSF2	1	0	0
ACSF3	1	0	0
ACSL1	1	0	0
ACSS1	1	0	0
ACSS2	1	0	0
ACTL6A	1	0	0
ACTL6B	1	0	0
ACTN1	1	0	0
ACTN2	1	0	0
ACTN3	1	0	0
ACTR1B	1	0	0
ACTR5	1	0	0
ACTR8	1	0	0
ACVR1	1	0	0
ACVR1B	1	0	0
ACVR2B	1	0	0
ACY1	1	0	0
ADA	1	0	0
ADAD2	1	0	1
ADAM11	1	0	0
ADAM15	1	0	0
ADAM17	1	0	0
ADAM19	1	0	0
ADAM20	1	0	0
ADAM22	1	0	0
ADAM23	1	0	1
ADAM29	1	0	0
ADAM33	1	0	0
ADAMTS1	1	0	0
ADAMTS10	1	0	0
ADAMTS12	1	0	0
ADAMTS13	1	0	0
ADAMTS14	1	0	0
ADAMTS15	1	0	0
ADAMTS16	1	0	0
ADAMTS18	1	0	1
ADAMTS2	1	0	0
ADAMTS20	1	0	0
ADAMTS3	1	0	0
ADAMTS4	1	0	0
ADAMTS5	1	0	0
ADAMTS7	1	0	0
ADAMTS8	1	0	0
ADAMTS9	1	0	0
ADAMTSL1	1	0	0
ADAMTSL3	1	0	0
ADAMTSL4	1	0	0
ADAMTSL5	1	0	0
ADAR	1	0	0
ADARB1	1	0	0
ADARB2	1	0	0
ADAT1	1	0	0
ADAT3	1	0	0
ADC	1	0	0
ADCK2	1	0	0
ADCK4	1	0	0
ADCK5	1	0	0
ADCY3	1	0	0
ADCY4	1	0	0
ADCY5	1	0	0
ADCY6	1	0	0
ADCY8	1	0	0
ADCY9	1	0	0
ADD2	1	0	0
ADD3	1	0	0
ADM	1	0	0
ADNP	1	0	0
ADNP2	1	0	0
ADORA1	1	0	0
ADORA2A-AS1	1	0	0
ADORA2B	1	0	0
ADPRHL1	1	0	0
ADRA1A	1	0	0
ADRA1B	1	0	0
ADRA1D	1	0	0
ADRA2A	1	0	0
ADRA2B	1	0	0
ADRB2	1	0	0
ADRB3	1	0	0
ADRBK1	1	0	0
ADRBK2	1	0	0
ADRM1	1	0	0
ADSS	1	0	0
ADSSL1	1	0	0
AEBP1	1	0	0
AEBP2	1	0	0
AFAP1	1	0	0
AFAP1L1	1	0	0
AFAP1L2	1	0	0
AFF1	1	0	0
AFF3	1	0	0
AFF4	1	0	0
AFG3L2	1	0	0
AFMID	1	0	0
AFP	1	0	0
AFTPH	1	0	0
AGAP1	1	0	0
AGAP2	1	0	0
AGBL3	1	0	0
AGBL5	1	0	0
AGER	1	0	0
AGFG1	0	0	1
AGFG2	1	0	0
AGGF1	1	0	0
AGK	1	0	0
AGL	1	0	0
AGMAT	1	0	0
AGPS	1	0	0
AGRN	1	0	0
AGT	1	0	0
AGXT2L1	1	0	0
AGXT2L2	1	0	0
AHCTF1	1	0	1
AHCY	1	0	0
AHCYL1	1	0	0
AHDC1	1	0	0
AHI1	1	0	0
AHNAK2	1	0	0
AHRR	1	0	0
AHSA1	1	0	0
AHSA2	1	0	0
AHSG	1	0	0
AIF1	1	0	0
AIFM2	1	0	0
AIG1	1	0	0
AIM1	1	0	0
AIM1L	1	0	0
AIMP2	1	0	0
AIRE	1	0	0
AJAP1	1	0	0
AK000028	1	0	0
AK001814	1	0	0
AK023048	1	0	0
AK055272	1	0	0
AK055876	1	0	0
AK057217	1	0	0
AK094715	1	0	0
AK094748	1	0	0
AK094845	1	0	0
AK1	1	0	0
AK123582	1	0	1
AK124439	1	1	0
AK125684	1	0	0
AK125769	1	0	0
AK125871	1	0	0
AK126693	1	0	0
AK2	1	0	0
AK293718	1	0	0
AK296254	1	0	0
AK296298	1	0	0
AK296966	1	0	0
AK298596	1	0	0
AK3	1	0	0
AK301806	1	0	0
AK304483	1	0	0
AK307172	1	0	0
AKAP1	1	0	0
AKAP11	1	0	0
AKAP12	1	0	0
AKAP13	1	0	0
AKAP6	1	0	0
AKAP8	1	0	0
AKAP8L	1	0	0
AKAP9	1	0	0
AKNA	1	0	0
AKR7A2	1	0	0
AKR7A3	1	0	0
AKT2	1	0	0
AL109761	1	0	0
AL121963	1	0	0
AL132709	1	0	0
ALAS1	1	0	0
ALDH1L1	1	0	0
ALDH1L2	1	0	0
ALDH3A2	1	0	0
ALDH3B1	1	0	0
ALDH3B2	1	0	0
ALDH5A1	1	0	0
ALDH7A1	1	0	0
ALDH9A1	1	0	0
ALDOA	1	0	0
ALDOC	1	0	0
ALG12	1	0	0
ALG1L	1	0	0
ALG2	1	0	0
ALG5	1	0	0
ALG8	1	0	0
ALG9	1	0	0
ALK	1	0	0
ALKBH2	1	0	0
ALKBH3	1	0	0
ALKBH4	1	0	0
ALKBH7	1	0	0
ALMS1	1	0	0
ALOX12	1	0	0
ALOX15B	1	0	0
ALOX5	1	0	0
ALOX5AP	1	0	0
ALOXE3	1	0	0
ALPI	1	0	0
ALPK1	1	0	0
ALPK3	1	1	0
ALPL	1	0	0
ALS2CL	1	0	0
ALS2CR4	1	0	0
ALX1	1	0	0
ALX3	1	0	0
ALX4	1	0	0
AMAC1L3	1	0	0
AMBP	1	0	0
AMBRA1	1	0	0
AMDHD2	1	0	0
AMH	1	0	0
AMICA1	1	0	0
AMN1	1	0	0
AMOTL1	1	0	0
AMOTL2	1	0	0
AMPD2	1	0	0
AMPD3	1	0	0
AMPH	1	0	0
AMT	1	0	0
AMZ1	1	0	0
AMZ2	1	0	0
ANAPC11	1	0	0
ANAPC5	1	0	0
ANAPC7	1	0	0
ANGPT1	1	0	0
ANGPT4	1	0	0
ANGPTL2	1	0	0
ANGPTL4	1	0	0
ANGPTL6	1	0	0
ANGPTL7	1	0	0
ANK2	1	0	0
ANK3	1	1	0
ANKAR	1	0	0
ANKDD1A	1	0	0
ANKDD1B	1	0	0
ANKFY1	1	0	0
ANKH	1	0	0
ANKHD1-EIF4EBP3	1	0	0
ANKK1	1	0	0
ANKLE1	1	0	0
ANKLE2	1	0	0
ANKMY1	1	0	0
ANKRD10	1	0	0
ANKRD11	1	0	0
ANKRD12	1	0	0
ANKRD13A	1	0	0
ANKRD16	1	0	0
ANKRD17	1	0	0
ANKRD2	1	0	0
ANKRD24	1	0	0
ANKRD26	1	0	0
ANKRD27	1	0	0
ANKRD28	1	0	0
ANKRD30B	1	0	0
ANKRD32	1	0	0
ANKRD35	1	0	0
ANKRD36	1	0	0
ANKRD36B	1	0	0
ANKRD39	1	0	0
ANKRD40	1	0	0
ANKRD43	1	0	0
ANKRD44	1	0	0
ANKRD46	1	0	0
ANKRD52	1	0	0
ANKRD53	1	0	0
ANKRD55	1	0	0
ANKRD57	1	0	0
ANKRD9	1	0	0
ANKS1A	1	0	0
ANKS1B	1	0	0
ANKS3	1	0	0
ANKS6	1	0	0
ANKZF1	1	0	0
ANLN	1	0	0
ANO1	1	0	0
ANO10	1	0	0
ANO4	1	0	0
ANO7	1	0	0
ANO8	1	0	0
ANTXR2	1	0	0
ANUBL1	1	0	0
ANXA11	1	0	0
ANXA2	1	0	0
ANXA4	1	0	0
ANXA5	1	0	0
ANXA6	1	0	0
ANXA9	1	0	0
AOAH	1	0	0
AOC2	1	0	0
AP000462	1	0	0
AP001625	1	0	0
AP005482	1	0	0
AP1B1	1	0	0
AP1M1	1	0	0
AP2A2	1	0	0
AP3B2	1	0	0
AP3D1	1	0	0
AP4M1	1	0	0
APBA2	1	0	0
APBA3	1	0	0
APBB1	1	0	0
APBB1IP	1	0	0
APBB2	1	0	0
APBB3	1	0	0
APC	1	0	0
APC2	1	0	0
APCDD1	1	0	0
APEH	1	0	0
APEX1	1	0	0
APH1A	1	0	0
APH1B	1	0	0
APIP	1	0	0
APLNR	1	0	0
APLP1	1	0	0
APLP2	1	0	0
APOB	1	0	0
APOB48R	1	0	0
APOC2	1	0	0
APOD	1	0	0
APOE	1	0	0
APOL2	1	0	0
APOL3	1	0	0
APOL4	1	0	0
APOL5	1	0	0
APOLD1	1	0	0
APOM	1	0	0
APPBP2	1	0	0
APPL2	1	0	0
APRT	1	0	0
APTX	1	0	0
AQP11	1	0	0
AQP2	1	0	0
AQP4-AS1	1	0	0
AQP5	1	0	0
AQP6	1	0	0
AQP7	1	0	0
AQR	0	0	1
ARAP1	1	0	0
ARAP2	1	0	0
ARAP3	1	0	0
ARC	1	0	0
ARFGAP2	1	0	0
ARFGAP3	1	0	0
ARFGEF1	1	0	0
ARFGEF2	1	0	0
ARFRP1	1	0	0
ARG1	1	0	0
ARG2	1	0	0
ARHGAP1	1	0	0
ARHGAP15	1	0	0
ARHGAP17	1	0	0
ARHGAP20	1	0	0
ARHGAP21	1	0	0
ARHGAP23	1	0	0
ARHGAP26	1	0	0
ARHGAP27	1	0	0
ARHGAP28	1	0	0
ARHGAP29	1	0	0
ARHGAP30	1	0	0
ARHGAP5	1	0	0
ARHGAP9	1	0	0
ARHGEF10	1	0	0
ARHGEF10L	1	0	0
ARHGEF11	1	0	0
ARHGEF12	1	0	0
ARHGEF15	1	0	0
ARHGEF16	1	0	0
ARHGEF17	1	0	0
ARHGEF18	1	0	0
ARHGEF19	1	0	0
ARHGEF2	1	0	0
ARHGEF3	1	0	0
ARID1A	1	0	0
ARID1B	1	0	0
ARID2	1	0	0
ARID4A	1	0	0
ARID4B	1	0	0
ARID5B	1	0	0
ARL10	1	0	0
ARL3	1	0	0
ARL4A	1	0	0
ARL5C	1	0	0
ARL6IP1	1	0	0
ARL6IP6	1	0	0
ARMC10	1	0	0
ARMC2	1	0	0
ARMC5	1	0	0
ARMC6	1	1	0
ARMC7	1	0	0
ARMC8	1	0	0
ARMC9	1	0	0
ARNT	1	0	0
ARNT2	1	0	0
ARPC1A	1	0	0
ARPC1B	1	0	0
ARPP-21	1	0	0
ARRB1	1	0	0
ARRDC1	1	0	0
ARRDC2	1	0	0
ARRDC3	1	0	0
ARRDC4	1	0	0
ARSA	1	0	0
ARSI	1	0	0
ARSK	1	0	0
ARV1	1	0	0
ARVCF	1	0	0
ASAM	1	0	0
ASAP1	1	0	0
ASAP2	1	0	0
ASAP3	1	0	0
ASB10	1	0	0
ASB16	1	0	0
ASB2	1	0	0
ASB6	1	0	0
ASB7	1	0	0
ASCC1	1	0	0
ASCC2	1	0	0
ASCC3	1	0	0
ASCL4	1	0	0
ASH1L	1	0	0
ASNSD1	1	0	0
ASPDH	1	0	0
ASPH	1	0	0
ASPHD1	1	0	0
ASPM	1	0	0
ASPRV1	1	0	0
ASPSCR1	1	0	0
ASRGL1	1	0	0
ASTE1	1	0	0
ASTN1	1	0	0
ASXL1	1	0	0
ASXL2	1	0	0
ASXL3	1	0	0
ATAD3A	1	0	0
ATAD3B	1	0	0
ATAD3C	1	0	0
ATF2	1	0	0
ATF4	1	0	0
ATF6B	1	0	0
ATF7IP	1	0	0
ATG16L1	1	0	0
ATG2A	1	0	0
ATG2B	1	0	0
ATG4B	1	0	0
ATG4D	1	0	0
ATG7	1	0	0
ATG9A	1	0	0
ATG9B	1	0	0
ATIC	1	0	0
ATM	1	0	0
ATMIN	1	0	0
ATN1	1	0	0
ATOH1	1	0	0
ATOH7	1	0	0
ATOH8	1	0	0
ATP10A	1	0	0
ATP10B	1	0	0
ATP12A	1	0	0
ATP13A1	1	0	0
ATP13A2	1	0	0
ATP13A5	1	0	0
ATP1A2	1	0	0
ATP1A3	1	0	0
ATP1A4	1	0	0
ATP1B2	1	0	0
ATP2A2	1	0	0
ATP2A3	1	0	0
ATP2B2	1	0	0
ATP2C2	1	0	0
ATP5A1	1	0	0
ATP5D	1	0	0
ATP5G2	1	0	0
ATP5SL	1	0	0
ATP6AP1L	1	0	0
ATP6V0A4	1	0	0
ATP6V0B	1	0	0
ATP6V0D1	1	0	0
ATP6V0E2	1	0	0
ATP6V1A	1	0	0
ATP6V1B2	1	0	0
ATP7B	1	0	0
ATP8B1	1	0	0
ATP8B2	1	0	0
ATP9A	1	0	0
ATP9B	1	0	0
ATPAF2	1	0	0
ATPBD4	0	0	1
ATPGD1	1	0	0
ATR	1	0	0
ATRIP	1	0	0
ATRN	1	0	0
ATXN1	1	0	0
ATXN10	1	0	0
ATXN1L	1	0	0
ATXN2L	1	0	0
ATXN7	1	0	0
ATXN7L1	1	0	0
AUH	1	0	0
AURKB	1	0	0
AUTS2	1	0	0
AVEN	1	0	0
AVIL	1	0	0
AVL9	1	0	0
AVP	1	0	0
AVPR1A	1	0	0
AVPR1B	1	0	0
AX746964	1	0	0
AX746971	1	0	0
AX747178	1	0	0
AX747284	1	0	0
AX747619	1	0	0
AX747691	1	0	0
AX747991	1	0	0
AX748380	1	0	0
AXIN1	1	0	0
AXIN2	1	0	0
AZI1	1	0	0
AZIN1	1	0	0
B3GALNT1	1	0	0
B3GALNT2	1	0	0
B3GALT6	1	0	0
B3GNT4	1	0	0
B3GNT6	1	0	0
B3GNT8	1	0	0
B3GNT9	1	0	0
B3GNTL1	1	0	0
B4GALNT1	1	0	0
B4GALNT2	1	0	0
B4GALNT3	1	0	0
B4GALNT4	1	0	0
B4GALT1	1	0	0
B4GALT3	1	0	0
B4GALT4	1	0	0
B4GALT5	1	0	0
B4GALT7	1	0	0
B9D1	1	0	0
BACH1	1	0	0
BACH2	1	0	0
BAG1	1	0	0
BAG4	1	0	0
BAG5	1	0	0
BAHCC1	1	0	0
BAI1	1	0	0
BAI2	1	0	0
BAI3	1	0	0
BAIAP2	1	0	0
BAIAP2L2	1	0	0
BAIAP3	1	0	0
BARHL2	1	0	0
BARX1	1	0	0
BASP1	1	0	0
BAT1	1	0	1
BAT2	1	0	0
BAT2D1	1	0	0
BAT2L	1	0	0
BAT3	1	0	0
BAT4	1	0	0
BAT5	1	0	0
BATF3	1	0	0
BAX	1	0	0
BAZ1B	1	0	0
BAZ2A	1	0	0
BAZ2B	1	0	0
BBC3	1	0	0
BBS1	1	0	0
BBS10	1	0	0
BBS12	1	0	0
BBS2	1	0	0
BBS9	1	0	0
BC008049	1	0	0
BC010030	1	0	0
BC014150	1	0	0
BC018779	1	0	0
BC022382	1	0	0
BC031280	1	0	0
BC033330	1	0	0
BC034612	1	0	0
BC036043	1	0	0
BC036236	1	0	0
BC040865	1	0	0
BC040901	1	0	0
BC041434	1	0	0
BC042630	1	0	0
BC043205	1	0	0
BC043220	0	0	1
BC045663	1	0	0
BC052596	1	0	0
BC052603	1	0	0
BC053597	1	0	0
BC075797	1	0	0
BC087859	1	0	0
BC126393	1	0	0
BC127913	1	0	0
BC132944	1	0	0
BC132948	1	0	0
BC150497	1	0	0
BC2028	1	0	0
BCAM	1	0	0
BCAN	1	0	0
BCAR1	1	0	0
BCAR3	1	0	0
BCAS1	1	0	0
BCAS3	1	0	0
BCAS4	1	0	0
BCAT2	1	0	0
BCDIN3D	1	0	0
BCHE	1	0	0
BCKDHA	1	0	0
BCKDK	1	0	0
BCL11A	1	0	0
BCL2	1	0	0
BCL2L11	1	0	0
BCL6	1	0	0
BCL9	1	0	0
BCL9L	1	0	0
BCLAF1	1	0	0
BCR	1	0	0
BDH2	1	0	0
BDP1	1	0	0
BECN1	1	0	0
BEGAIN	1	0	0
BEND4	1	0	0
BEND5	1	0	0
BEST1	1	1	0
BEST2	1	0	0
BGLAP	1	0	0
BHLHE22	1	0	0
BHLHE23	1	0	0
BHLHE41	1	0	0
BICD2	1	0	0
BID	1	0	0
BIN1	1	0	0
BIRC5	1	0	0
BIRC6	1	0	0
BLID	1	0	0
BLM	1	0	0
BLOC1S3	1	0	0
BLZF1	1	0	0
BMI1	1	0	0
BMP2	1	0	0
BMP2K	1	0	0
BMP3	1	0	0
BMP4	1	0	0
BMP6	1	0	0
BMP8B	1	0	0
BMPER	1	0	0
BMPR2	1	0	0
BMS1	1	0	0
BNIP2	1	0	0
BNIPL	1	0	0
BOC	1	0	0
BOD1L	1	0	0
BOK	1	0	0
BOLA1	1	0	0
BPHL	1	0	0
BPI	1	0	0
BPIL1	1	0	0
BPNT1	1	0	0
BPTF	1	0	0
BRD1	1	0	0
BRD2	1	0	0
BRD3	1	0	0
BRD4	1	0	0
BRD8	1	0	0
BRD9	1	0	0
BRE	1	1	0
BRF1	1	0	0
BRF2	1	0	0
BRI3	1	0	0
BRIX1	1	0	0
BRMS1	1	0	0
BRMS1L	1	0	0
BRPF3	1	0	0
BRSK1	1	0	0
BRSK2	1	0	0
BRUNOL5	1	0	0
BRWD1	1	0	0
BRWD2	1	0	0
BSCL2	1	0	0
BSDC1	1	0	0
BSG	1	0	0
BSN	1	0	0
BST1	1	0	0
BST2	1	0	0
BSX	1	0	0
BTBD12	1	0	0
BTBD16	1	0	0
BTBD17	1	0	0
BTBD2	1	0	0
BTBD6	1	0	0
BTBD8	1	0	0
BTC	1	0	0
BTF3L4	1	0	0
BTG3	1	0	0
BTN2A1	1	0	0
BTN2A2	1	0	0
BTN2A3	1	0	0
BTN3A1	1	0	0
BTNL9	1	0	0
BTRC	1	0	0
BUD13	1	0	0
BZRAP1	1	0	0
C10orf108	1	0	0
C10orf111	1	0	0
C10orf113	1	0	0
C10orf114	1	0	0
C10orf119	1	0	0
C10orf12	1	0	0
C10orf125	1	0	0
C10orf128	1	0	0
C10orf134	1	0	0
C10orf18	1	0	0
C10orf2	1	0	0
C10orf26	1	0	0
C10orf28	1	0	0
C10orf4	1	0	0
C10orf47	1	0	0
C10orf54	1	0	0
C10orf58	1	0	0
C10orf62	1	0	0
C10orf71	1	0	0
C10orf72	1	0	0
C10orf76	1	0	0
C10orf79	1	0	0
C10orf82	1	0	0
C10orf93	1	0	0
C10orf95	1	0	0
C11orf2	1	0	0
C11orf20	1	0	0
C11orf30	1	0	0
C11orf31	1	0	0
C11orf34	1	0	0
C11orf41	1	0	0
C11orf45	1	0	0
C11orf49	1	0	0
C11orf52	1	0	0
C11orf57	1	0	0
C11orf60	1	0	0
C11orf66	1	0	0
C11orf67	1	0	0
C11orf71	1	0	0
C11orf82	1	0	0
C11orf83	1	0	0
C11orf84	1	0	0
C11orf86	1	0	0
C11orf9	1	1	0
C11orf90	1	0	0
C11orf94	1	0	0
C11orf95	1	0	0
C12orf10	1	0	0
C12orf24	1	0	0
C12orf26	1	0	0
C12orf29	1	0	0
C12orf30	1	0	0
C12orf32	1	0	0
C12orf34	1	0	0
C12orf35	1	0	0
C12orf4	1	0	0
C12orf41	1	0	0
C12orf43	1	0	0
C12orf49	1	0	0
C12orf51	1	0	0
C12orf53	1	0	0
C12orf61	1	0	0
C12orf63	1	0	0
C12orf68	1	0	0
C12orf76	1	0	0
C13orf23	1	0	0
C14orf1	1	0	0
C14orf101	1	0	0
C14orf102	1	0	0
C14orf104	1	0	0
C14orf105	1	0	0
C14orf109	1	0	0
C14orf119	1	0	0
C14orf126	1	0	0
C14orf133	1	0	0
C14orf135	1	0	0
C14orf138	1	0	0
C14orf139	1	0	0
C14orf143	1	0	0
C14orf145	1	0	0
C14orf149	1	0	0
C14orf156	1	0	0
C14orf159	1	0	0
C14orf166	1	0	0
C14orf169	1	0	0
C14orf174	1	0	0
C14orf176	1	0	0
C14orf180	1	0	0
C14orf184	1	0	0
C14orf21	1	0	0
C14orf37	1	0	0
C14orf4	1	0	0
C14orf43	1	0	0
C14orf49	1	0	0
C14orf50	1	0	0
C14orf73	1	0	0
C14orf79	1	0	0
C14orf80	1	0	0
C14orf93	1	0	0
C15orf17	1	0	0
C15orf23	1	0	0
C15orf26	1	0	0
C15orf37	1	0	0
C15orf39	1	0	0
C15orf42	1	0	0
C15orf55	1	0	0
C15orf57	1	0	0
C15orf62	1	0	0
C16orf11	1	0	0
C16orf13	1	0	0
C16orf35	1	0	0
C16orf42	1	0	0
C16orf45	1	0	0
C16orf48	1	0	0
C16orf52	1	0	0
C16orf53	1	0	0
C16orf55	1	0	0
C16orf57	1	0	0
C16orf58	1	0	0
C16orf62	1	0	0
C16orf65	1	0	0
C16orf68	1	0	0
C16orf7	1	0	0
C16orf70	1	0	0
C16orf79	1	0	0
C16orf88	1	0	0
C16orf89	1	0	0
C17orf100	1	0	0
C17orf101	1	0	0
C17orf102	1	0	0
C17orf28	1	0	0
C17orf49	1	0	0
C17orf50	1	0	0
C17orf55	1	0	0
C17orf56	1	0	0
C17orf59	1	0	0
C17orf61	1	0	0
C17orf65	1	0	0
C17orf68	1	0	0
C17orf70	1	0	0
C17orf74	1	0	0
C17orf75	1	0	0
C17orf77	1	0	0
C17orf79	1	0	0
C17orf80	1	0	0
C17orf82	1	0	0
C17orf85	1	0	0
C17orf97	1	0	0
C18orf1	1	0	0
C18orf19	1	0	0
C18orf22	1	0	0
C18orf25	1	0	0
C18orf45	1	0	0
C18orf54	1	0	0
C18orf56	1	0	0
C18orf8	1	0	0
C19orf10	1	0	0
C19orf12	1	0	0
C19orf2	1	0	0
C19orf20	1	0	0
C19orf22	1	0	0
C19orf24	1	0	0
C19orf26	1	0	0
C19orf28	1	0	0
C19orf36	1	0	0
C19orf38	1	0	0
C19orf39	1	0	0
C19orf40	1	0	0
C19orf44	1	0	0
C19orf45	1	0	0
C19orf47	1	0	0
C19orf48	1	0	0
C19orf52	1	0	0
C19orf55	1	0	0
C19orf57	1	0	0
C19orf6	1	0	0
C19orf62	1	0	0
C19orf63	1	0	0
C19orf68	1	0	0
C19orf70	1	0	0
C19orf71	1	0	0
C19orf73	1	0	0
C1orf104	1	0	0
C1orf106	1	0	0
C1orf107	1	0	0
C1orf109	1	0	0
C1orf112	1	0	0
C1orf113	1	0	0
C1orf115	1	0	0
C1orf116	1	0	0
C1orf122	1	0	0
C1orf123	1	0	0
C1orf124	1	0	0
C1orf127	1	0	0
C1orf128	1	0	0
C1orf131	1	0	0
C1orf14	1	0	0
C1orf158	1	0	0
C1orf159	1	0	0
C1orf167	1	0	0
C1orf168	1	0	0
C1orf170	1	0	0
C1orf173	1	0	0
C1orf174	1	0	0
C1orf177	1	0	0
C1orf183	1	0	0
C1orf187	1	0	0
C1orf190	1	0	0
C1orf200	1	0	0
C1orf210	1	0	1
C1orf213	1	0	0
C1orf216	1	0	0
C1orf222	1	0	0
C1orf27	1	0	0
C1orf35	1	0	0
C1orf43	1	0	0
C1orf50	1	0	1
C1orf51	1	0	0
C1orf57	1	0	0
C1orf62	1	0	0
C1orf63	1	0	0
C1orf64	1	0	0
C1orf65	1	0	0
C1orf66	1	0	0
C1orf74	1	0	0
C1orf77	1	0	0
C1orf85	1	0	0
C1orf87	1	0	0
C1orf89	1	0	0
C1orf91	1	0	0
C1orf92	1	0	0
C1QBP	1	0	0
C1QL1	1	0	0
C1QL3	1	0	0
C1QTNF3	1	0	0
C1QTNF4	1	0	0
C1RL	1	0	0
C20orf11	1	0	0
C20orf111	1	0	0
C20orf117	1	0	0
C20orf134	1	0	0
C20orf135	1	0	0
C20orf151	1	0	0
C20orf160	1	0	0
C20orf165	1	0	0
C20orf194	1	0	0
C20orf201	1	0	0
C20orf26	1	0	0
C20orf27	1	0	0
C20orf29	1	0	0
C20orf3	1	0	0
C20orf30	1	0	0
C20orf4	1	0	0
C20orf46	1	0	0
C20orf7	1	0	0
C20orf72	1	0	0
C20orf96	1	0	0
C21orf2	1	0	0
C21orf33	1	0	0
C21orf45	1	0	0
C21orf56	1	0	0
C21orf58	1	0	0
C21orf59	1	0	0
C21orf62	1	0	0
C21orf63	1	0	0
C21orf66	1	0	0
C21orf67	1	0	0
C21orf70	1	0	0
C21orf91	1	0	0
C22orf15	1	0	0
C22orf26	1	0	0
C22orf29	1	0	0
C22orf30	1	0	0
C2CD2L	1	0	0
C2CD3	1	0	0
C2CD4A	1	0	0
C2CD4B	1	0	0
C2CD4C	1	0	0
C2H2_zinc_finger_protein	1	0	0
C2orf18	1	0	0
C2orf24	1	0	0
C2orf28	1	0	0
C2orf3	1	0	0
C2orf34	1	0	0
C2orf39	1	0	0
C2orf42	1	0	0
C2orf44	1	0	0
C2orf47	1	0	0
C2orf48	1	0	0
C2orf49	1	0	0
C2orf52	1	0	0
C2orf55	1	0	0
C2orf67	1	0	0
C2orf68	1	0	0
C2orf71	1	0	0
C2orf72	1	0	0
C2orf73	1	0	0
C2orf77	1	0	0
C2orf79	1	0	0
C2orf81	1	0	0
C2orf85	1	0	0
C3orf16	1	0	0
C3orf17	1	0	0
C3orf19	1	0	0
C3orf22	1	0	0
C3orf23	1	0	0
C3orf31	1	0	0
C3orf32	1	0	0
C3orf35	1	0	0
C3orf37	1	0	0
C3orf39	1	0	0
C3orf50	1	0	0
C3orf63	1	0	0
C3orf71	1	0	0
C3orf72	1	0	0
C3orf75	1	0	0
C4orf14	1	0	0
C4orf18	1	0	0
C4orf19	1	0	0
C4orf23	1	0	0
C4orf27	1	0	0
C4orf29	1	0	0
C4orf37	1	0	0
C4orf39	1	0	0
C4orf41	1	0	0
C4orf42	1	0	0
C4orf44	1	0	0
C4orf48	1	0	0
C4orf51	1	0	0
C5orf15	1	0	0
C5orf22	1	0	0
C5orf25	1	0	0
C5orf30	1	0	0
C5orf33	1	0	0
C5orf38	1	0	0
C5orf39	1	0	0
C5orf4	1	0	0
C5orf40	1	0	0
C5orf42	1	0	0
C5orf49	1	0	0
C5orf51	1	0	0
C5orf52	1	0	0
C5orf54	1	0	0
C5orf55	1	0	0
C6orf1	1	0	0
C6orf10	1	0	0
C6orf120	1	0	0
C6orf129	1	0	0
C6orf134	0	0	1
C6orf136	1	0	1
C6orf141	1	0	0
C6orf142	1	0	0
C6orf145	1	0	0
C6orf146	1	0	0
C6orf15	0	0	1
C6orf150	1	0	0
C6orf153	1	0	0
C6orf168	1	0	0
C6orf176	1	0	0
C6orf186	1	0	0
C6orf203	1	0	0
C6orf204	1	0	0
C6orf214	1	0	1
C6orf222	1	0	0
C6orf223	1	0	0
C6orf226	1	0	0
C6orf25	1	0	0
C6orf26	1	0	0
C6orf27	1	0	0
C6orf35	1	0	0
C6orf47	1	0	0
C6orf52	1	0	0
C6orf59	1	0	0
C6orf64	1	0	0
C6orf81	1	0	0
C7orf11	1	0	0
C7orf13	1	0	0
C7orf26	1	0	0
C7orf27	1	0	0
C7orf29	1	0	0
C7orf38	1	0	0
C7orf43	1	0	0
C7orf46	1	0	0
C7orf47	1	0	0
C7orf50	1	0	0
C7orf51	1	0	0
C7orf53	1	0	0
C7orf58	1	0	0
C7orf60	1	0	0
C7orf61	1	0	0
C7orf64	1	0	0
C8A	1	0	0
C8G	1	0	0
C8orf33	1	0	0
C8orf41	1	0	0
C8orf48	1	0	0
C8orf58	1	0	0
C8orf59	1	0	0
C8orf73	1	0	0
C8orf76	1	0	0
C8orf77	1	0	0
C8orf79	1	0	0
C8orf85	1	0	0
C8orf86	1	0	0
C9orf100	1	0	0
C9orf102	1	0	0
C9orf114	1	0	0
C9orf117	1	0	0
C9orf119	1	0	0
C9orf125	1	0	0
C9orf128	1	0	0
C9orf131	1	0	0
C9orf139	1	0	0
C9orf140	1	0	0
C9orf150	1	0	0
C9orf169	1	0	0
C9orf171	1	0	0
C9orf172	1	0	0
C9orf24	1	0	0
C9orf3	1	0	0
C9orf37	1	0	0
C9orf47	1	0	0
C9orf5	1	0	0
C9orf50	1	0	0
C9orf6	1	0	0
C9orf64	1	0	0
C9orf66	1	0	0
C9orf68	1	0	0
C9orf7	1	0	0
C9orf72	1	0	0
C9orf75	1	0	0
C9orf86	1	0	0
C9orf9	1	0	0
C9orf91	1	0	0
C9orf93	1	0	0
C9orf96	1	0	0
C9orf98	1	0	0
CA12	1	0	0
CA14	1	0	0
CA4	1	0	0
CA6	1	0	0
CA9	1	0	0
CABC1	1	0	0
CABIN1	1	0	0
CABLES1	1	0	0
CABLES2	1	0	0
CABP4	1	0	0
CABYR	1	0	0
CACHD1	1	0	0
CACNA1A	1	0	0
CACNA1B	1	0	0
CACNA1C	1	0	0
CACNA1E	1	0	0
CACNA1G	1	0	0
CACNA1H	1	0	0
CACNA1I	1	0	0
CACNA1S	1	0	0
CACNA2D2	1	0	0
CACNA2D3	1	0	0
CACNA2D4	1	0	0
CACNB1	1	0	0
CACNB2	1	0	0
CACNB4	1	0	0
CACNG4	1	0	0
CACNG5	1	0	0
CACNG8	1	0	0
CACYBP	1	0	0
CAD	1	0	0
CADM3	1	0	0
CADM4	1	0	0
CADPS	1	0	0
CALB2	1	0	0
CALD1	1	0	0
CALHM2	1	0	0
CALML4	1	0	0
CALR3	1	0	0
CALU	1	0	0
CALY	1	0	0
CAMK2G	1	0	0
CAMK2N2	1	0	0
CAMP	1	0	0
CAMSAP1	1	0	0
CAMSAP1L1	1	0	0
CAMTA1	1	0	0
CAMTA2	1	0	0
CAND1	1	0	0
CAND2	1	0	0
CANT1	1	0	0
CAP2	1	0	0
CAPN1	1	0	0
CAPN10	1	0	0
CAPN12	1	0	0
CAPN2	1	0	0
CAPN3	1	0	0
CAPN5	1	0	0
CAPN7	1	0	0
CAPN9	1	0	0
CAPS	1	0	0
CAPZB	1	0	0
CARD14	1	0	0
CARD16	1	0	0
CARD17	1	0	0
CARD6	1	0	0
CARD8	1	0	0
CARD9	1	0	0
CARKD	1	0	0
CARS	1	0	0
CARS2	1	0	0
CASC3	1	0	0
CASC5	1	0	0
CASKIN1	1	0	0
CASKIN2	1	0	0
CASP10	1	0	0
CASP14	1	0	0
CASP8AP2	1	0	0
CASQ1	1	0	0
CAST	1	0	0
CAT	1	0	0
CATSPER1	0	1	0
CATSPER4	1	0	0
CATSPERG	1	0	0
CAV2	1	0	0
CAV3	1	0	0
CBARA1	1	0	0
CBFA2T2	1	0	0
CBFA2T3	1	0	0
CBL	1	0	0
CBLB	1	0	0
CBLC	1	0	0
CBLL1	1	0	0
CBLN2	1	0	0
CBR1	1	0	0
CBR3	1	0	0
CBS	1	0	0
CBX2	1	0	0
CBX6	1	0	0
CBX8	1	0	0
CBY1	1	0	0
CC2D1A	1	0	0
CC2D1B	1	0	0
CC2D2A	1	0	0
CCBE1	1	0	0
CCBL1	1	0	0
CCBL2	1	0	0
CCDC102A	1	0	0
CCDC103	1	0	0
CCDC105	1	0	0
CCDC107	1	0	0
CCDC108	1	0	0
CCDC109B	1	0	0
CCDC116	1	0	0
CCDC123	1	0	0
CCDC127	1	0	0
CCDC13	1	0	0
CCDC130	1	0	0
CCDC135	1	0	0
CCDC136	1	0	0
CCDC137	1	0	0
CCDC138	1	0	0
CCDC14	1	0	0
CCDC141	1	0	0
CCDC142	1	0	0
CCDC144B	1	0	0
CCDC149	1	0	0
CCDC150	1	0	0
CCDC151	1	0	0
CCDC153	1	0	0
CCDC154	1	0	0
CCDC157	1	0	0
CCDC17	1	0	0
CCDC21	1	0	0
CCDC28B	1	0	0
CCDC30	0	0	1
CCDC37	1	0	0
CCDC40	1	0	0
CCDC42B	1	0	0
CCDC45	1	0	0
CCDC48	1	0	0
CCDC49	1	0	0
CCDC50	1	0	0
CCDC57	1	0	0
CCDC60	1	0	0
CCDC61	1	0	0
CCDC62	1	0	0
CCDC63	1	0	0
CCDC64B	1	0	0
CCDC65	1	0	0
CCDC66	1	0	0
CCDC74A	1	0	0
CCDC77	1	0	0
CCDC78	1	0	0
CCDC8	1	0	0
CCDC80	1	0	0
CCDC84	1	0	0
CCDC85A	1	0	0
CCDC86	1	0	0
CCDC87	1	0	0
CCDC88A	1	0	0
CCDC88B	1	0	0
CCDC88C	1	0	0
CCDC89	1	0	0
CCDC9	1	0	0
CCDC90A	1	0	0
CCDC90B	1	0	0
CCDC92	1	0	0
CCDC94	1	0	0
CCDC96	1	0	0
CCDC97	1	0	0
CCDC99	1	0	0
CCHCR1	1	0	1
CCKAR	1	0	0
CCKBR	1	0	0
CCL17	1	0	0
CCNA2	1	0	0
CCNB2	1	0	0
CCNDBP1	1	0	0
CCNE1	1	0	0
CCNF	1	0	0
CCNG1	1	0	0
CCNG2	1	0	0
CCNI2	1	0	0
CCNK	1	0	0
CCNL2	1	0	0
CCNO	1	0	0
CCNT1	1	0	0
CCPG1	1	0	0
CCR1	1	0	0
CCR10	1	0	0
CCRK	1	0	0
CCRN4L	1	0	0
CCS	1	0	0
CCSER2	1	0	0
CCT2	1	0	0
CCT4	1	0	0
CCT6A	1	0	0
CCT7	1	0	0
CCT8	1	0	0
CD109	1	0	0
CD163	1	0	0
CD163L1	1	0	0
CD164	1	0	0
CD180	1	0	0
CD1D	1	0	0
CD200	1	0	0
CD247	1	0	0
CD248	1	0	0
CD276	1	0	0
CD2BP2	1	0	0
CD300E	1	0	0
CD300LB	1	0	0
CD300LF	1	0	0
CD300LG	1	0	0
CD33	1	0	0
CD34	1	0	0
CD37	1	0	0
CD4	1	0	0
CD5	1	0	0
CD59	1	0	0
CD63	1	0	0
CD68	1	0	0
CD72	1	0	0
CD74	1	0	0
CD83	1	0	0
CD8A	1	0	0
CD97	1	0	0
CDAN1	1	1	0
CDC16	1	0	0
CDC25B	1	0	0
CDC2L5	1	0	0
CDC40	1	0	0
CDC42BPB	1	0	0
CDC42EP1	1	0	0
CDC42EP2	1	0	0
CDC42EP3	1	0	0
CDC42EP5	1	0	0
CDC42SE2	1	0	0
CDC45L	1	0	0
CDC5L	1	0	0
CDC7	1	0	0
CDCA4	1	0	0
CDCA7	1	0	0
CDGAP	1	0	0
CDH1	1	0	0
CDH10	1	0	0
CDH11	1	0	0
CDH13	1	0	1
CDH16	1	0	0
CDH17	1	0	0
CDH2	1	0	0
CDH20	1	0	0
CDH22	1	0	0
CDH23	1	0	0
CDH24	1	0	0
CDH26	1	0	0
CDH3	1	0	0
CDH4	1	0	0
CDH5	1	0	0
CDK5R2	1	0	0
CDK5RAP1	1	0	0
CDK5RAP2	1	0	0
CDK5RAP3	1	0	0
CDK6	1	0	0
CDKL1	1	0	0
CDKN1B	1	0	0
CDKN2A	1	0	0
CDKN2C	1	0	0
CDON	1	0	0
CDR2L	1	0	0
CDRT1	1	0	0
CDSN	1	0	1
CDT1	1	0	0
CDV3	1	0	0
CDX1	1	0	0
CEACAM19	1	0	0
CEACAM20	1	0	0
CEACAM4	1	0	0
CEBPA	1	0	0
CEBPB	1	0	0
CEBPZ	1	0	0
CECR2	1	0	0
CEL	1	0	0
CELA2A	1	0	0
CELSR1	1	0	0
CELSR2	1	0	0
CELSR3	1	0	0
CENPBD1	1	0	0
CENPE	1	0	0
CENPJ	1	0	0
CENPO	1	0	0
CENPV	1	0	0
CEP110	1	0	0
CEP135	1	0	0
CEP164	1	0	0
CEP170	1	0	0
CEP192	1	0	0
CEP250	1	0	0
CEP290	1	0	0
CEP350	1	0	0
CEP63	1	0	0
CEP68	1	0	0
CEP72	1	0	0
CEP97	1	0	0
CERK	1	0	0
CES2	1	0	0
CES3	1	0	0
CES7	1	0	0
CFB	1	0	0
CFL2	1	0	0
CGN	1	0	0
CGNL1	1	0	0
CGREF1	1	0	0
CHAC1	1	0	0
CHAC2	1	0	0
CHAD	1	0	0
CHAF1A	1	0	0
CHAT	1	0	0
CHCHD5	1	0	0
CHD1	1	0	0
CHD1L	1	0	0
CHD2	1	0	0
CHD3	1	0	0
CHD4	1	0	0
CHD5	1	0	0
CHD6	1	0	0
CHD7	1	0	0
CHD8	1	0	0
CHD9	1	0	0
CHDH	1	0	0
CHGA	1	0	0
CHGB	1	0	0
CHI3L1	1	0	0
CHID1	1	0	0
CHKA	1	0	0
CHKB	1	0	0
CHL1	1	0	0
CHL1-AS2	1	0	0
CHML	1	0	0
CHMP6	1	0	0
CHN1	1	0	0
CHPF	1	0	0
CHPF2	1	0	0
CHRD	1	0	0
CHRDL2	1	0	0
CHRM1	1	0	0
CHRNA10	1	0	0
CHRNA3	1	0	0
CHRNA4	1	0	0
CHRNA9	1	0	0
CHRNB1	1	0	0
CHRND	1	0	0
CHRNE	1	0	0
CHST12	1	0	0
CHST14	1	0	0
CHST2	1	0	0
CHST3	1	0	0
CHST5	1	0	0
CHSY1	1	0	0
CHTF18	1	0	0
CHTF8	1	0	0
CIAO1	1	0	0
CIB3	1	0	0
CIC	1	0	0
CIDEA	1	0	0
CIDEB	1	0	0
CIITA	1	0	0
CIR1	1	0	0
CIRH1A	1	0	0
CISD3	1	0	0
CIT	1	0	0
CITED2	1	0	0
CITED4	1	0	0
CIZ1	1	0	0
CKAP2	1	0	0
CKAP4	1	0	0
CKAP5	1	0	0
CKM	1	0	0
CLASP1	1	0	0
CLASP2	1	0	0
CLC	1	0	0
CLCA4	1	0	0
CLCC1	1	0	0
CLCN1	1	0	0
CLCN2	1	0	0
CLCN6	1	0	0
CLCN7	1	0	0
CLCNKA	1	0	0
CLCNKB	1	0	0
CLDN19	1	0	1
CLDN20	1	0	0
CLDN3	1	0	0
CLDN5	1	0	0
CLEC11A	1	0	0
CLEC14A	1	0	0
CLEC16A	1	0	0
CLEC2D	1	0	0
CLEC7A	1	0	0
CLEC9A	1	0	0
CLECL1	1	0	0
CLIC6	1	0	0
CLINT1	1	0	0
CLIP1	1	0	0
CLIP2	1	0	0
CLIP3	1	0	0
CLIP4	1	0	0
CLK2	1	0	0
CLK3	1	0	0
CLMN	1	0	0
CLN3	1	0	0
CLN6	1	0	0
CLN8	1	0	0
CLOCK	1	0	0
CLPB	1	0	0
CLPTM1	1	0	0
CLPTM1L	1	0	0
CLPX	1	0	0
CLSPN	1	0	0
CLSTN1	1	0	0
CLTA	1	0	0
CLTB	1	0	0
CLTCL1	1	0	0
CLU	1	0	0
CLUAP1	1	0	0
CLUH	1	0	0
CLUL1	1	0	0
CLYBL	1	0	0
CMC1	1	0	0
CMTM1	1	0	0
CMTM5	1	0	0
CMYA5	1	0	0
CNDP1	1	0	0
CNGA4	1	0	0
CNGB1	1	0	0
CNIH4	1	0	0
CNKSR3	1	0	0
CNN2	1	0	0
CNNM3	1	0	0
CNO	1	0	0
CNOT1	1	0	0
CNOT4	1	0	0
CNPY4	1	0	0
CNR1	1	0	0
CNTD1	1	0	0
CNTF	1	0	0
CNTLN	1	0	0
CNTN2	1	0	0
CNTN4	1	0	0
CNTNAP2	1	0	0
CNTROB	1	0	0
COASY	1	0	0
COBL	1	0	0
COBRA1	1	0	0
COG1	1	0	0
COG2	1	0	0
COG4	1	0	0
COG7	1	0	0
COG8	1	0	0
COIL	1	0	0
COL10A1	1	0	0
COL11A1	1	0	0
COL13A1	1	0	0
COL15A1	1	0	0
COL16A1	1	0	0
COL17A1	1	0	0
COL18A1	1	0	0
COL20A1	1	0	0
COL24A1	1	0	0
COL27A1	1	0	0
COL28A1	1	0	0
COL4A1	1	0	0
COL4A2	1	0	0
COL4A3	1	0	1
COL4A3BP	1	0	0
COL4A4	0	0	1
COL5A3	1	0	0
COL6A1	1	0	0
COL6A2	1	0	0
COL6A3	1	0	0
COL6A6	1	0	0
COL8A2	1	0	0
COL9A2	1	0	0
COL9A3	1	0	0
COMP	1	0	0
COMT	1	0	0
COMTD1	1	0	0
COPA	1	0	0
COPB1	1	0	0
COPB2	1	0	0
COPE	1	0	0
COPG2	1	0	0
COPS5	1	0	0
COPS6	1	0	0
COPS7B	1	0	0
COQ2	1	0	0
COQ3	1	0	0
COQ5	1	0	0
COQ6	1	0	0
COQ9	1	0	0
CORIN	1	0	0
CORO2B	1	0	0
CORO7	1	0	0
CORT	1	0	0
COX15	1	0	0
COX18	1	0	0
COX19	1	0	0
COX4NB	1	0	0
COX5A	1	0	0
COX6B1	1	0	0
COX6B2	1	0	0
CP	1	0	0
CP110	1	0	0
CPA2	1	0	0
CPA6	1	0	0
CPAMD8	1	0	0
CPD	1	0	0
CPEB2	1	0	0
CPNE1	1	0	0
CPNE3	1	0	0
CPNE7	1	0	0
CPNE9	1	0	0
CPOX	1	0	0
CPS1	1	0	0
CPSF1	1	0	0
CPSF3L	1	0	0
CPSF6	1	0	0
CPSF7	1	0	0
CPT1B	1	0	0
CPT1C	1	0	0
CPXM1	1	0	0
CPXM2	1	0	0
CR1	1	0	0
CR1L	1	0	0
CR597916	1	0	0
CR598521	1	0	0
CR626610	1	0	0
CRADD	1	0	0
CRAMP1L	1	0	0
CRAT	1	0	0
CRB1	1	0	0
CRB2	1	0	0
CREB3L1	1	0	0
CREB3L4	1	0	0
CREBBP	1	0	0
CREBZF	1	0	0
CRELD1	1	0	0
CRELD2	1	0	0
CRIM1	1	0	0
CRIP2	1	0	0
CRIPAK	1	0	0
CRISP2	1	0	0
CRKRS	1	0	0
CRLF3	1	0	0
CRNKL1	1	0	0
CROCC	1	0	0
CRP	1	0	0
CRTAP	1	0	0
CRTC2	1	0	0
CRTC3	1	0	0
CRY2	1	0	0
CRYAB	1	0	0
CRYBG3	1	0	0
CRYL1	1	0	0
CRYZL1	1	0	0
CSAD	1	0	0
CSDA	1	0	0
CSE1L	1	0	0
CSF1	1	0	0
CSF1R	1	0	0
CSF3R	1	0	0
CSGALNACT1	1	0	0
CSGALNACT2	1	0	0
CSMD1	1	0	0
CSMD2	1	0	0
CSNK2A1	1	0	0
CSPG4	1	0	0
CSPG5	1	0	0
CSPP1	1	0	0
CSRNP1	1	0	0
CSRNP3	1	0	0
CSRP2BP	1	0	0
CSTB	1	0	0
CSTF2T	1	0	0
CSTF3	1	0	0
CTB-118N6	1	0	0
CTBP1-AS2	1	0	0
CTBP2	1	0	0
CTBS	1	0	0
CTD-2215E18	1	0	0
CTD-2562J15	1	0	0
CTD-2588J6	1	0	0
CTD-2647L4	1	0	0
CTD-3064H18	1	0	0
CTDP1	1	0	0
CTDSP2	1	0	0
CTDSPL	1	0	0
CTGF	1	0	0
CTH	1	0	0
CTNNA3	1	0	0
CTNNBIP1	1	0	0
CTNND1	1	0	0
CTNND2	1	0	0
CTNS	1	0	0
CTR9	1	0	0
CTSB	1	0	0
CTSD	1	0	0
CTSF	1	0	0
CTSH	1	0	0
CTSL1	1	0	0
CTSW	1	1	0
CTSZ	1	0	0
CTTNBP2	1	0	0
CTU1	1	0	0
CTU2	1	0	0
CUBN	1	0	0
CUEDC1	1	0	0
CUL7	1	0	0
CUL9	1	0	0
CUTA	1	0	0
CUX1	1	0	0
CWC22	1	0	0
CWF19L2	1	0	0
CXADR	1	0	0
CXCL1	1	0	0
CXCL9	1	0	0
CXCR7	1	0	0
CXXC1	1	0	0
CXXC5	1	0	0
CYB561	1	0	0
CYB561D2	1	0	0
CYB5D1	1	0	0
CYB5D2	1	0	0
CYFIP1	1	0	0
CYFIP2	1	0	0
CYP1A2	1	0	0
CYP1B1	1	0	0
CYP1B1-AS1	1	0	0
CYP27A1	1	0	0
CYP2D6	1	0	0
CYP2E1	1	0	0
CYP2R1	1	0	0
CYP2U1	1	0	0
CYP2W1	1	0	0
CYP39A1	1	0	0
CYP4B1	1	0	0
CYP4F12	1	0	0
CYP4F2	1	0	0
CYP4F22	1	0	0
CYP4V2	1	0	0
CYS1	1	0	0
CYTSA	1	0	0
CYYR1	1	0	0
D2HGDH	1	0	0
D4S234E	1	0	0
DAAM1	1	0	0
DAAM2	1	0	0
DAB1	1	0	0
DAB2	1	0	0
DAB2IP	1	0	0
DACT1	1	0	0
DACT2	1	0	0
DAG1	1	0	0
DAGLA	1	1	0
DAGLB	1	0	0
DAND5	1	0	0
DAP3	1	0	0
DAPK1	1	0	0
DAPK3	1	0	0
DARS2	1	0	0
DBC1	1	0	0
DBF4B	1	0	0
DBN1	1	0	0
DBNDD1	1	0	0
DBNL	1	0	0
DBP	1	0	0
DBR1	1	0	0
DBX1	1	0	0
DBX2	1	0	0
DCAF11	1	0	0
DCAF4	1	0	0
DCAF8	1	0	0
DCBLD1	1	0	0
DCDC2	1	0	0
DCDC2B	1	0	0
DCHS1	1	0	0
DCHS2	1	0	0
DCI	1	0	0
DCLK2	1	0	0
DCLRE1A	1	0	0
DCLRE1C	1	0	0
DCP1A	1	0	0
DCPS	1	0	0
DCTN1	1	0	0
DCTN2	1	0	0
DCTN4	1	0	0
DCTPP1	1	0	0
DDAH1	1	0	0
DDB1	1	0	0
DDB2	1	0	0
DDHD1	1	0	0
DDHD2	1	0	0
DDIT3	1	0	0
DDIT4	1	0	0
DDIT4L	1	0	0
DDN	1	0	0
DDOST	1	0	0
DDR1	1	0	1
DDRGK1	1	0	0
DDX1	1	0	0
DDX10	1	0	0
DDX19B	1	0	0
DDX20	1	0	0
DDX23	1	0	0
DDX25	1	0	0
DDX27	1	0	0
DDX28	1	0	0
DDX31	1	0	0
DDX39	1	0	0
DDX42	1	0	0
DDX46	1	0	0
DDX49	1	0	0
DDX5	1	0	0
DDX50	1	0	0
DDX51	1	0	0
DDX52	1	0	0
DDX54	1	0	0
DDX55	1	0	0
DDX56	1	0	0
DDX58	1	0	0
DDX59	1	0	0
DEAF1	1	0	0
DECR2	1	0	0
DEDD	1	0	0
DEF8	1	0	0
DEFB125	1	0	0
DENND1A	1	0	0
DENND1C	1	0	0
DENND2A	1	0	0
DENND2D	1	0	0
DENND3	1	0	0
DENND4C	1	0	0
DENND5A	1	0	0
DENND5B	1	0	0
DEPDC1B	1	0	0
[truncated: 6,238 more rows]
